# Supplementary material for: High-throughput sequencing technology to reveal the composition and function of cecal microbiota in Dagu chicken
Source: BMC Microbiol. 2016 Nov 4;16:259. doi: 10.1186/s12866-016-0877-2 (PMC5097418; doi:10.1186/s12866-016-0877-2)
Supplement: Additional file 2: — Comparisons for abundance between the 12-w OD and 12-w ID groups at the genus level. (XLS 19 kb) [file 12866_2016_877_MOESM2_ESM.xls]

## Sheet: Sheet1
Comparisons for abundance at the genus level between the 12-w OD group and 12-w ID group
Genus	P value
Methanobrevibacter	0.893997
Methanocorpusculum	0.556673
Aeriscardovia	0.340893
Collinsella	0.366907
Slackia	0.0236719
Bacteroides	0.00226144
Parabacteroides	0.122658
Tannerella	0.132214
Vestibaculum	0.395593
Prevotella	0.209362
Alistipes	0.0264889
Rikenella	0.065093
Barnesiella	0.344954
Butyricimonas	0.772137
Odoribacter	0.014815
Paraprevotella	0.647928
Mucispirillum	0.130646
Elusimicrobium	0.553255
Bacillus	0.686744
Enterococcus	0.72435
Lactobacillus	0.0524679
Streptococcus	0.20553
Turicibacter	0.450574
Clostridium	0.0958419
Dehalobacterium	0.100988
Anaerofustis	0.156928
Anaerostipes	0.0409741
Blautia	0.931935
Coprococcus	0.519293
Dorea	0.500941
Oribacterium	0.0281604
Roseburia	0.719014
Ruminococcus	0.2328
Peptococcus	0.0273229
Anaerotruncus	0.873368
Faecalibacterium	0.133734
Oscillospira	0.115619
Ruminococcus	0.728783
Megamonas	0.328758
Megasphaera	0.128515
Phascolarctobacterium	0.166453
Bulleidia	0.261518
Coprobacillus	0.0219201
Holdemania	0.570076
Eubacterium	0.0530598
Fusobacterium	0.058682
Victivallis	0.414674
Rhodoplanes	0.226022
Sutterella	0.985193
Methyloversatilis	0.845489
Bilophila	0.934388
Desulfovibrio	0.284144
Campylobacter	0.805497
Helicobacter	0.0432069
Succinatimonas	0.219075
Gallibacterium	0.314714
Sphaerochaeta	0.109978
Treponema	0.379906
Brachyspira	0.0153749
Akkermansia	0.325682
