# Supplementary material for: High-throughput sequencing technology to reveal the composition and function of cecal microbiota in Dagu chicken
Source: BMC Microbiol. 2016 Nov 4;16:259. doi: 10.1186/s12866-016-0877-2 (PMC5097418; doi:10.1186/s12866-016-0877-2)
Supplement: Additional file 3: — Comparisons for abundance between the 18-w OD and 18-w ID groups at the genus level. (XLS 19 kb) [file 12866_2016_877_MOESM3_ESM.xls]

## Sheet: Sheet1
Comparisons for abundance at the genus level between the 18-w OD group and 18-w ID group
Genus	P value
Methanobrevibacter	0.186719
Methanocorpusculum	0.171119
Aeriscardovia	0.311569
Collinsella	0.936367
Slackia	0.886446
Bacteroides	0.00518364
Parabacteroides	0.397647
Tannerella	1
Vestibaculum	0.573363
Prevotella	0.10814
Alistipes	1
Rikenella	0.131264
Barnesiella	0.446751
Butyricimonas	0.128254
Odoribacter	0.314593
Paraprevotella	0.451923
Mucispirillum	0.144618
Elusimicrobium	0.110478
Bacillus	0.499463
Enterococcus	0.423547
Lactobacillus	0.202013
Streptococcus	0.00148488
Turicibacter	0.216795
Clostridium	0.559077
Dehalobacterium	0.0335212
Anaerofustis	0.0164184
Anaerostipes	0.216651
Blautia	0.440883
Coprococcus	0.36687
Dorea	0.874583
Oribacterium	0.0510001
Roseburia	0.858313
Ruminococcus	0.642511
Peptococcus	0.242364
Anaerotruncus	0.245564
Faecalibacterium	0.491832
Oscillospira	0.709355
Ruminococcus	0.0656413
Megamonas	0.178906
Megasphaera	0.452716
Phascolarctobacterium	0.197225
Bulleidia	0.279325
Coprobacillus	0.8413
Holdemania	0.401034
Eubacterium	0.473535
Fusobacterium	0.0405127
Victivallis	0.536444
Rhodoplanes	0.159699
Sutterella	0.134501
Methyloversatilis	0.707342
Bilophila	0.251012
Desulfovibrio	0.0267665
Campylobacter	0.220685
Helicobacter	0.60498
Succinatimonas	0.414384
Gallibacterium	0.404992
Sphaerochaeta	0.24743
Treponema	0.396364
Brachyspira	0.188133
Akkermansia	0.139725
